# Supplementary material for: The Roles of tRNA-Derived Fragments in Cancer: Updates and Perspectives
Source: Int J Mol Sci. 2025 Jun 17;26(12):5822. doi: 10.3390/ijms26125822 (PMC12192838; doi:10.3390/ijms26125822)
Supplement: Supplementary file 1 [file ijms-26-05822-s001.zip]

Archive with 1 entries (1 files):
- ijms-3621420-supplementary.pdf
